# Supplementary material for: Prediction of screw loosening by measuring the insertion torque in non-osteoporotic patients: an in vitro study
Source: BMC Musculoskelet Disord. 2025 Apr 25;26:415. doi: 10.1186/s12891-025-08654-4 (PMC12023477; doi:10.1186/s12891-025-08654-4)
Supplement: Supplementary file 1 — Supplementary Material 1: Table S1. Supplementary material. Raw data of the experiments. [file 12891_2025_8654_MOESM1_ESM.xlsx]

## Sheet: Title and author details
Prediction of screw loosening by measuring the insertion torque in non-osteoporotic patients: An in vitro study
Jan Ulrich Jansen, MSc1, Laura Zengerle, PhD1, Carsten Hackenbroch, PhD2, Jens Dreyhaupt, PhD3, Youping Tao, PhD1, Hans-Joachim Wilke, PhD1*
1 Institute of Orthopaedic Research and Biomechanics, Centre for Trauma Research Ulm, Ulm University Medical Centre, Helmholtzstraße 14, 89081 Ulm, Germany (Institution where the investigation was performed)
jan.jansen@uni-ulm.de
laura.zengerle@gmail.com
taoyoupingmail@126.com
hans-joachim.wilke@uni-ulm.de
2 Department of Radiology, German Armed Forces Hospital Ulm, Oberer Eselsberg 40, 89081 Ulm, Germany
cmhacki@gmx.de
3 Institute for Epidemiology and Medical Biometry, Ulm University, Schwabstraße 13, 89075 Ulm Germany
jens.dreyhaupt@uni-ulm.de
* Corresponding author
Institute of Orthopaedic Research and Biomechanics, Helmholtzstraße 14, 89081 Ulm, Germany
Tel.: +49 731 500 55301
Fax: +49 731 500 55302
E-mail address: hans-joachim.wilke@uni-ulm.de

## Sheet: Table S1 Raw data
Table S1
Donor_ID	Level_No	Side	BMD	Screw_Dia	Screw_Length	Screw_Volume	Screw_Surface	Screw_Type	Torque_Max_left	Rotation_left	Force_left	Torque_Max_right	Rotation_right	Force_right
1	4	1	120.4	5.5	45	748.327	769.69	2	1.61525	12	257.182	1.59986	12	259.267
1	3	1	138	5.5	45	748.327	769.69	2	1.84476	13	303.781	2.23538	11.5	349.945
1	6	1	126.8	6.5	50	1076.23	1043.36	5	3.70902	15	440.426	3.79219	14	221.855
1	8	1	145.1	6.5	50	1076.23	1043.36	5	4.15682	15	520.96	5.65684	15	426.799
1	7	1	136	6.5	50	1076.23	1043.36	5	3.82146	14	446.904	3.83785	15	444.751
2	2	1	162.1	5.5	40	664.111	676.154	1	1.3021	10	211.411	1.65567	10	332.964
2	4	1	148.9	5.5	45	748.327	769.69	2	1.91324	11.5	314.954	2.30327	12	321.675
2	3	1	141.9	5.5	45	748.327	769.69	2	1.69432	11	280.577	1.82231	12	247.767
2	5	1	148.9	6.5	45	955.811	936.786	4	3.31149	16	427.429	3.29656	16	405.935
3	6	1	155	6.5	40	843.842	829.194	3	3.08642	11.5	423.708	1.93036	7	397.744
3	6	1	180	5.5	45	748.327	769.69	2	2.24398	14	313.726	2.05939	13	304.653
3	7	1	171.7	6.5	45	955.811	936.786	4	3.15521	13	401.347	3.16818	12	407.511
3	8	1	186.3	6.5	45	955.811	936.786	4	3.67257	12	427.288	3.56524	14	493.063
4	2	1	129.1	5.5	40	664.111	676.154	1	1.20281	9	234.55	1.28249	10	280.229
4	3	1	127.9	5.5	45	748.327	769.69	2	1.0845	12	161.726	1.31526	13	202.039
4	1	1	120.4	5.5	45	748.327	769.69	2	1.5313	11	257.595	1.65481	11	319.015
4	4	1	126.3	5.5	45	748.327	769.69	2	1.10985	10	178.57	1.39967	12	224.62
4	5	1	130.5	6.5	45	955.811	936.786	4	1.40896	11	286.527	2.36037	12	378.904
4	7	1	130.8	6.5	50	1076.23	1043.36	5	2.67621	13	411.579	3.27958	13.5	456.091
4	6	1	135	6.5	50	1076.23	1043.36	5	2.43214	13	403.205	2.96122	13	428.883
4	8	1	147.4	6.5	50	1076.23	1043.36	5	2.7586	13.5	403.744	2.71663	13	296.511
5	2	1	142.6	5.5	45	748.327	769.69	2	1.32021	12	187.825	1.46654	11	240.946
5	3	1	124.1	6.5	45	955.811	936.786	4	2.02938	10	298.186	1.77484	11	202.8
6	5	1	120.7	6.5	40	843.842	829.194	3	2.08455	15	392.368	1.98728	10	359.111
7	1	1	153.3	5.5	40	664.111	676.154	1	1.04238	10	205.905	3.33673	10	322.894
7	4	1	151.4	5.5	45	748.327	769.69	2	1.63981	11	219.629	1.48814	12	247.089
7	3	1	169.6	5.5	45	748.327	769.69	2	1.69585	12	278.521	1.99262	12	299.864
7	2	1	298.6	5.5	45	748.327	769.69	2	1.7123	11	232.583	2.15099	12	176.67
7	5	1	156.3	6.5	40	843.842	829.194	3	2.27721	10.5	363.907	2.90239	15	446.085
8	1	1	157.9	5.5	40	664.111	676.154	1	1.38324	10	271.704	1.42365	12	288.389
8	2	1	146.2	5.5	45	748.327	769.69	2	1.71017	11	303.539	1.7212	13	255.047
8	3	1	145.3	5.5	45	748.327	769.69	2	1.76763	11	308.118	2.09175	12	314.539
8	5	1	136.4	5.5	45	748.327	769.69	2	1.38649	8	213.984	1.87431	10	261.393
8	7	1	125.8	6.5	45	955.811	936.786	4	2.35803	13	306.084	2.63659	13	344.646
8	8	1	120	6.5	50	1076.23	1043.36	5	3.6804	17	412.508	3.3594	14	390.397
9	3	1	197.1	5.5	40	664.111	676.154	1	1.71107	11	201.634	1.94625	12	221.942
9	4	1	192.5	5.5	45	748.327	769.69	2	2.19116	12	286.89	2.13575	12	284.272
9	5	1	155	6.5	45	955.811	936.786	4	3.68546	14	430.546	3.66049	13	374.344
10	3	1	128.2	5.5	40	664.111	676.154	1	0.901356	13.5	247.435	1.21263	14	272.938
10	6	1	138.1	5.5	40	664.111	676.154	1	1.76958	11	333.834	1.77507	9	311.091
10	2	1	133.4	5.5	40	664.111	676.154	1	1.19949	10	230.471	1.51116	11	293.075
10	7	1	123.4	5.5	45	748.327	769.69	2	1.87888	12	305.983	2.14501	12	354.958
10	4	1	122.3	5.5	45	748.327	769.69	2	1.45471	11	329.246	1.21064	14	273.354
10	8	1	131.7	6.5	45	955.811	936.786	4	2.38578	11	400.656	3.112	14	527.365
11	1	1	166.8	5.5	45	748.327	769.69	2	1.79407	11	408.886	2.34885	12	298.361
11	1	1	159.3	5.5	40	664.111	676.154	1	1.68159	12	269.779	1.70136	12	336.657
12	1	1	173.5	5.5	45	748.327	769.69	2	1.61114	12	326.725	1.61721	12	249.752
12	7	1	162.1	6.5	45	955.811	936.786	4	3.41521	13	394.825	3.44125	12	450.065
12	6	1	159.6	6.5	50	1076.23	1043.36	5	2.89464	15	357.482	3.76461	15	436.531
12	8	1	177.8	6.5	50	1076.23	1043.36	5	3.55894	13	451.631	4.25231	14	365.289

## Sheet: Table S1 Legend
Table S1
Donor_ID	Level_No	Side	BMD	Screw_Dia	Screw_Length	Screw_Volume	Screw_Surface	Screw_Type	Torque_Max_left	Rotation_left	Force_left	Torque_Max_right	Rotation_right	Force_right
Arbitrary	Arbitrary	Arbitrary	mgCaHA/cm^3	mm	mm	mm^3	mm^2	Arbitrary	Nm	Arbitrary	N	Nm	Arbitrary	N
Number of the donor	1=T9 2=T10 3=T11 4=T12 5=L1 6=L2 7=L3 8=L4	1=Left 2=Right	Bone Mineral Density of the individual vertebra	Diameter of the used screw	Length of the used screw	Volume of the screw tip	Surface area of the screw tip	1=5.5x40 2=5.5x45 3=6.5x40 4=6.5x45 5=6.5x50 (Combination of Screw_Dia and Screw_Length / not independed)	Insertion torque left	Screw-in rotations left	Third cyclic force left	Insertion torque right	Screw-in rotations right	Third cyclic force right
